# Supplementary material for: Stress-Specific Carbonylation and Proteasome 20S Activity in Potato Under Drought, Elevated Temperature, and Combined Stresses: Linking Oxidative Damage to Proteome Regulation
Source: Plants (Basel). 2026 Mar 19;15(6):939. doi: 10.3390/plants15060939 (PMC13030461; doi:10.3390/plants15060939)
Supplement: Supplementary file 1 [file plants-15-00939-s001.zip]

Archive with 1 entries (1 files):
- plants-4195220-supplementary.pdf
